# Supplementary material for: Metal Ion Release from PEO-Coated Ti6Al4V DMLS Alloy for Orthopedic Implants
Source: J Funct Biomater. 2025 Sep 28;16(10):362. doi: 10.3390/jfb16100362 (PMC12565525; doi:10.3390/jfb16100362)
Supplement: Supplementary file 1 [file jfb-16-00362-s001.zip]

Archive with 1 entries (1 files):
- jfb-3859301-supplementary.pdf
